# Supplementary material for: Lactobacillus paragasseri OLL2809 Improves Premenstrual Psychological Symptoms in Healthy Women: A Randomized, Double-Blind, Placebo-Controlled Study
Source: Nutrients. 2023 Dec 1;15(23):4985. doi: 10.3390/nu15234985 (PMC10707835; doi:10.3390/nu15234985)
Supplement: Supplementary file 1 [file nutrients-15-04985-s001.zip]

Archive with 1 entries (1 files):
- nutrients-2700424-supplementary.pdf
